# Supplementary material for: Cross-Cultural Adaptation and Psychometric Testing of the Italian Barriers to Nursing Research Participation (I-BNPRQ)
Source: Healthcare (Basel). 2026 Jun 22;14(12):1793. doi: 10.3390/healthcare14121793 (PMC13299612; doi:10.3390/healthcare14121793)
Supplement: Supplementary file 1 [file healthcare-14-01793-s001.zip]

Archive with 1 entries (1 files):
- healthcare-4273445-File S1.pdf
